# Supplementary material for: Association of Immune-Mediated Inflammatory Diseases and Fracture Risk in Patients with Type 2 Diabetes: A Nationwide Population-Based Study
Source: J Clin Med. 2025 Jan 25;14(3):795. doi: 10.3390/jcm14030795 (PMC11818108; doi:10.3390/jcm14030795)
Supplement: Supplementary file 1 [file jcm-14-00795-s001.zip]

Archive with 1 entries (1 files):
- jcm-3353939-supplementary.pdf
